# Supplementary material for: Effect of reconstruction plate removal on dental implants in fibula flap mandibles: A biomechanical and clinical study
Source: PLoS One. 2026 Feb 23;21(2):e0343008. doi: 10.1371/journal.pone.0343008 (PMC12928406; doi:10.1371/journal.pone.0343008)
Supplement: S1 File — (XLSX) [file pone.0343008.s001.xlsx]

## Sheet: Sheet1
Supporting materials table1: The FEA results of every patients in detail
				patient 1 retension
		Fibula	fibula-implant interface	fibula-screw interface	implants	healthy-side mandible	healthy-side mandible and screw interface	affected-side mandible	affected-side mandible and screw interface	screw	tatinium palte
Mises stress(mPa)	retension	69.89	69.89	46.71	328.97	121	121	21.04	21.04	491.86	116.73
	Removal	78.04	78.04		381.24	33.32		28.44
Stress（mm)	retension	0.075			0.023	0.28		0.045		0.22	0.22
	Removal	0.078			0.026	0.29		0.066
Strain（m/m)	retension	0.0097	0.0097	0.0064	0.0035	0.017	0.017	0.0016	0.0016	0.0049	0.0011
	Removal	0.011	0.011		0.0036	0.0027		0.0027
				patient 2 retension
		Fibula	fibula-implant interface	fibula-screw interface	implants	healthy-side mandible	healthy-side mandible and screw interface	affected-side mandible	affected-side mandible and screw interface	screw	tatinium palte
Mises stress(mPa)	retension	38.62	38.62	18.32	326.64	33.17	33.17	26.03	26.03	473.44	45.41
	Removal	39	39		317.75	15.76		19.89
Stress（mm)	retension	0.049			0.025	0.16		0.052		0.13	0.13
	Removal	0.042			0.026	0.17		0.047
Strain（m/m)	retension	0.0053	0.0053	0.0026	0.0031	0.005	0.005	0.002	0.002	0.0048	0.0004
	Removal	0.0054	0.0054		0.0031	0.0013		0.0017
				patient 3 retension
		Fibula	fibula-implant interface	fibula-screw interface	implants	healthy-side mandible	healthy-side mandible and screw interface	affected-side mandible	affected-side mandible and screw interface	screw	tatinium palte
Mises stress(mPa)	retension	41.63	41.63	9.32	198.5	64.16	23.34	49.62	49.62	296	41.82
	Removal	42.05	42.05		215.47	48.6		20.37
Stress（mm)	retension	0.09			0.024	0.15		0.081		0.074	0.081
	Removal	0.092			0.024	0.15		0.081
Strain（m/m)	retension	0.0057	0.0057	0.0019	0.0021	0.0059	0.002	0.0072	0.0072	0.003	0.00038
	Removal	0.0058	0.0058		0.0023	0.0049		0.0033
				patient 4 retension
		Fibula	fibula-implant interface	fibula-screw interface	implants	healthy-side mandible	healthy-side mandible and screw interface	affected-side mandible	affected-side mandible and screw interface	screw	tatinium palte
Mises stress(mPa)	retension	44.46	44.46	34.67	104.5	71.74	21.26	44.79	12.5	527.65	112.18
	Removal	48.86	48.86		112.69	57.31		45.54
Stress（mm)	retension	0.069			0.03	0.28		0.069		0.11	0.15
	Removal	0.073			0.033	0.29		0.074
Strain（m/m)	retension	0.00628	0.00628	0.0053	0.0012	0.0053	0.0038	0.0033	0.0021	0.0064	0.001
	Removal	0.007	0.007		0.0012	0.0044		0.0041
				patient 5 retension
		Fibula	fibula-implant interface	fibula-screw interface	implants	healthy-side mandible	healthy-side mandible and screw interface	affected-side mandible	affected-side mandible and screw interface	screw	tatinium palte
Mises stress(mPa)	retension	31.17	30.79	9	212.81	36.52	36.52	39.3	39.3	678.82	87.6
	Removal	32.05	32.05		211.49	29.8		40
Stress（mm)	retension	0.069			0.023	0.026		0.17		0.16	0.16
	Removal	0.069			0.018	0.026		0.16
Strain（m/m)	retension	0.00439	0.0044	0.00092	0.002	0.0036	0.0036	0.0039	0.0039	0.0062	0.00084
	Removal	0.00442	0.0044		0.002	0.0023		0.0034
				patient 6 removal
		Fibula	fibula-implant interface	fibula-screw interface	implants	healthy-side mandible	healthy-side mandible and screw interface	affected-side mandible	affected-side mandible and screw interface	screw	tatinium palte
Mises stress(mPa)	retension	32.88	32.88	10.33	174.45	21.85	13.31	12.02	12.02	317.27	55.22
	Removal	32.93	32.93		180.43	18.18		11
Stress（mm)	retension	0.044			0.026	0.14		0.057		0.088	0.089
	Removal	0.044			0.027	0.15		0.054
Strain（m/m)	retension	0.00458	0.0046	0.0015	0.0017	0.0021	0.0011	0.0011	0.0011	0.0037	0.0003
	Removal	0.00456	0.0046		0.0018	0.0015		0.00085
				patient 7 removal
		Fibula	fibula-implant interface	fibula-screw interface	implants	healthy-side mandible	healthy-side mandible and screw interface	affected-side mandible	affected-side mandible and screw interface	screw	tatinium palte
Mises stress(mPa)	retension	40.21	40.21	16.65	86.58	22.29	9.65	64.54	21.12	317.27	55.22
	Removal	48.76	48.76		88.49	22.89		74.05
Stress（mm)	retension	0.051			0.0085	0.092		0.091		0.054	0.057
	Removal	0.05			0.0067	0.065		0.058
Strain（m/m)	retension	0.0055	0.0055	0.0024	0.00092	0.0019	0.00076	0.0056	0.0025	0.0029	0.0005
	Removal	0.0067	0.0067		0.001	0.0018		0.0064
				patient 8 removal
		Fibula	fibula-implant interface	fibula-screw interface	implants	healthy-side mandible	healthy-side mandible and screw interface	affected-side mandible	affected-side mandible and screw interface	screw	tatinium palte
Mises stress(mPa)	retension	37.67	37.67	11.89	108.17	20.59	9.2	12.32	11.42	195.51	29.64
	Removal	37.63	37.63		111.53	26.59		12.87
Stress（mm)	retension	0.081			0.057	0.1		0.072		0.1	0.1
	Removal	0.082			0.058	0.098		0.073
Strain（m/m)	retension	0.0055	0.0055	0.0022	0.0015	0.0018	0.00089	0.0011	0.0011	0.0018	0.00027
	Removal	0.0054	0.0054		0.0015	0.0026		0.00094

## Sheet: Sheet2
Supporting materials table2 Detailed data on patients’ peri-implant clinical examinations and masticatory capacity
Patient Number	modified plaque index (mPLI)	modified sulcus bleeding index (mSBI)	mean mSBI	peri-implant probing pocket depth (PPD)	mean PPD	View gum：standard deviation of hue (SDHue)
1	2	222	2	334	3.3	0.036
2	0	21	1.5	53	4	0.02501
3	1	21	1.5	34	3.5	0.04346
4	1	10	0.5	33	3	0.02554
5	1	123	2	544	4.3	0.02346
6	3	21123	1.8	22334	2.8	0.01973
7	1	11012	1	33225	3	0.08213
8	0	211112	1.3	324244	3.2	0.04901

## Sheet: Sheet3
	Supporting materials table3 Details of patients' OHIP-I scores
	Patient Number：	1		2		3		4		5		6		7		8
	Time points：	T0	T3	T0	T3	T0	T3	T0	T3	T0	T3	T0	T3	T0	T3	T0	T3
	Functional limitation	5	3	4	4	3	4	3	2	5	2	7	5	8	7	5	2
	Difficulty in chewing	2	0	1	1	2	1	1	1	1	0	0	0	2	1	0	0
	Impaired pronunciation	1	1	0	0	0	0	0	0	0	0	2	0	0	0	1	0
	Impaired facial appearance	0	1	1	1	1	1	1	0	0	1	2	2	2	2	1	1
	Food impaction	2	1	1	1	0	1	1	1	1	1	2	2	3	3	2	1
	Ill-fitting dentures	0	0	1	1	0	1	0	0	3	0	1	1	1	1	1	0
	Physical pain and discomfort	9	0	2	0	2	2	0	0	2	0	5	4	4	3	3	1
	Oral pain	3	0	0	0	0	0	0	0	0	0	2	1	1	1	1	0
	Discomfort during eating	3	0	1	0	1	1	0	0	2	0	1	1	1	1	1	0
	Nausea and pain caused by dentures	0	0	0	0	0	0	0	0	0	0	1	1	0	0	0	0
	Avoid eating certain foods	3	0	1	0	1	1	0	0	0	0	1	1	2	1	1	1
	Psychological and social impact	7	1	0	0	3	3	0	0	0	1	6	6	7	7	0	1
	Affect mood	3	1	0	0	1	1	0	0	0	0	1	1	2	2	0	1
	Feeling uncomfortable in front of others	0	0	0	0	0	1	0	0	0	1	1	1	2	2	0	0
	Difficulty relaxing	0	0	0	0	0	0	0	0	0	0	2	2	0	0	0	0
	Difficulty concentrating	1	0	0	0	0	0	0	0	0	0	1	1	2	2	0	0
	Dissatisfaction with life	3	0	0	0	2	1	0	0	0	0	1	1	1	1	0	0

## Sheet: Sheet4
		Supporting materials table 4 Von Mises stress, total displacement, and strain of titanium plate and screws
			screws	plate	Fibula - screw interface（bone）	mandible-screws interface（bone）healthy side	mandible-screws interface（bone）affected side
		Maximum von Mises stress (MPa)	412.23±201.26	67.98±38.43	19.61±14.48	33.43±36.19	24.13±15.26
		Maximum strain (m/m)	0.0042±0.0021	0.0006±0.00037	0.0029±0.0020	0.0043±0.0052	0.0027±0.0021
		Maximum displacement (mm)	0.12±0.063	0.12±0.064
